# Supplementary material for: Multiple Quantitative Trait Loci Influence the Shape of a Male-Specific Genital Structure in Drosophila melanogaster
Source: G3 (Bethesda). 2011 Oct 1;1(5):343–51. doi: 10.1534/g3.111.000661 (PMC3276151; doi:10.1534/g3.111.000661)
Supplement: Supporting Information [file supp_1.5.343_FileS1.xls]

## Sheet: MarkerInfo
SNP_Name	Sequence	Genome_Build	Chr	Coordinate	b3852_Allele	Sam_Allele	Illumina_SNP_Score	Illumina_Designability_Rank
SJM_2L.149664Ct	ATTGTCCATGCAAGAAAAAGGTCCAAAGGCTAGCGGTCAATAGCGACGTACAATCCTGCT[T/C]CTATTTAGAACGCGCTGTGATTTTCGTTAATGTTATTTATATTTTTGTGCTTGAAATGAC	5.2	2L	149664	C	T	0.915	1
SJM_2L.01293536Ct	GCAGCCCAGCAAGCAGCACCTCTACGTGAAGGCCAAGGATGGCACCTGGTCGGCCGTCAG[T/C]TCGGATGCCTATCAGTCCTTCAAGCATCAGCAGCAGCACCATCCCTTCCTGGCAGGATCA	5.2	2L	1293536	C	T	0.754	1
SJM_2L.01871375Ga	CAAATAAATTTATGCCAAACGGCAAACCGAACTCGGCTCTATAATGGCATAAAATAGTAA[A/G]CCGCAAGCAACAGGACATGGCCAGTGGAACAGGACACGGGATGTGCTACATGAGACTCCT	5.2	2L	1871375	G	A	0.931	1
SJM_2L.02210847Ag	CCCTCTTGAGCTTCATCCGCCTGCACTGAGGGATTCCCATTTTCCACCTCAGGGGAGTCG[A/G]GTTCCACCTGTGTTTGTGCCTCCTGGGGACAAGGTAACATGAAACCTTCAACATTGCAGG	5.2	2L	2210847	A	G	0.716	1
SJM_2L.02742119Ag	GCACTCGCARCAGTTGTCGTACATCAAGGAGATGGACGACAAGCGCATGTGGTACGAGCA[A/G]CTGCAGGACAAGCTAACCCAGATCAAGGACTCGCGTGCTGCGCTGGATCAGCTGCGTCAG	5.2	2L	2742119	A	G	0.719	1
SJM_2L.03460234Ag	TGAGTGGCGAGCAGAAGCGTAAGGCGGACGAGATTCTGGAGCGGGTCAAGCGGAACATGC[A/G]TCTGCAGCTGCTCTGCTTCAGTGTCAAGGACCCCTAGGCACATTCCACTGCAGGGCGCAG	5.2	2L	3460234	A	G	0.659	1
SJM_2L.4343754Ct	CTGTGAGTTGATCGATTTCGAGGTTTTGGCACACGAATATAATCTGGAATCTTTAATTCG[T/C]AGTTCCCACCGAAATGTCAGTGTTCGTGAGGGAGCATCTCAACTACTGGTACTCCTTGAA	5.2	2L	4343754	C	T	0.929	1
SJM_2L.05723563Ga	GTATCGCAGCAATGCGCCGACTTGGGAATCATCTTCGCTCCTCTGCCAGGGCGACGGGAG[A/G]TGGGCAAACAGGTGACTGTTAATCCATTTTCGACCACAGAGCGTTATATACTAATAGATT	5.2	2L	5723563	G	A	0.684	1
SJM_2L.6511774Ct	ACGGACACAAAGAGCTCGAATTCTATTAGCCAAAAGTCCGTGTTGCAATTTTCTCCGATA[T/C]GTTCCGCTCAAGTGCCTGACTGACTGAAGATTCAAGTGCACGTGCTGGCCCAGAACCAAA	5.2	2L	6511774	C	T	0.873	1
SJM_2L.06976547Tc	GCTCGTAGATCTTGGTCACGCCAATGTTGTCGCTGAAGTGCGGCTCATCCCAGGAGACCA[T/C]CGCGGAACCGTTCTTGGCAATCACCCACAGATCTCCGGGGCAGTGCTCCACCACAGGTGG	5.2	2L	6976547	T	C	0.605	1
SJM_2L.07499015Ac	GCACAGTGGTTACTCCTTTTCCTGCCTTCCTGCCTCATCCATTGGTTTATCAAAGGTTTG[A/C]GTTATACGCTTAGATGGGCGATATGGAGAGTGGTGCTGAAGCTGTATCGGGCATATATTC	5.2	2L	7499015	A	C	0.912	1
SJM_2L.08331917Tc	CTGGATGTTTCGGCATTTATTTGTTGGCCCCAAGCAGTTGACATGCAATTATTCAGGTTA[T/C]TGCAGTTGAAAAGGACTCGGTTTGTCAGTCAGAGAACGGCCTCCCAATGTTTTTTCCTAT	5.2	2L	8331917	T	C	0.965	1
SJM_2L.09493808Ag	AACTTAAATTTCAAACAAAGCGAAATTCAGGTGTAAAATGGAGGCGACCAATTAGCGGCA[A/G]GTGTATGAATCAGCGCAGAGCGATTAAAATTTCGACTCCAATCGGAATAGGGCGATAATA	5.2	2L	9493808	A	G	0.811	1
SJM_2L.09956486Tg	GGTCTTTGGCCAGGAGCTCGTTGCAAGTATGCGGATGATTGCCGGCCGCTGCGTACATAA[T/G]CGCCGTGTTTCCAACGATGTCCATGTGGCCCGAATCAGCGCCGTGTTCCAGCAAGAAGCG	5.2	2L	9956486	T	G	0.625	1
SJM_2L.10426035Ag	AATCTTCCGGAACTCCTCGCAGTCGCCGAGGATCAAGTTCATGTGTTTGTCGAAGGCTTT[A/G]AAGGTACCGATGAAGGTACGCGAGTCCTGCAGCACGATTCGCACCCGATAATTCAGGTGC	5.2	2L	10426035	A	G	0.849	1
SJM_2L.11086653Ga	ACGCGCCTGCGCGCAAAGCACCCACCCGAGTAACGGGACTGTCAAAACACTGGGAGAGCG[A/G]AAGAGCGGGAGAGAGCCAGTAACCCAGTCAAMTGGGAGCCTGCAGCCTCCGAGTTCTGCG	5.2	2L	11086653	G	A	0.845	1
SJM_2L.11769261Ac	TATTCAAGAGAAACACTTTTCTGCATTTTAAGACACAAGTAGAGTGAAAATAGCATATTA[A/C]ATTTGAAAATCCAAGCCAAGTATTAGCGAAGCCCTAAGAGGCAATAGTTTTAGCTAGGGA	5.2	2L	11769261	A	C	0.832	1
SJM_2L.12468994Gc	CGTTTTGTTTTCGCAGCAACGTAGAGCAAAGGCGGGGCCATAACAAAATAGAAATGCCTG[C/G]TTGGGGGATAGGCGGCATAAACTTTCTGTGGGGCCAACGGATTGCCAGCTCGTTTCGTCG	5.2	2L	12468994	G	C	0.954	1
SJM_2L.13667411Ca	CTCAAACTAWWSWAATAGAGCATCTAAGTACTAATATCATTCATATGACTGCTACTTTGC[A/C]CACTTATCTTTTGTTTCAAAGTTTACCYCAGATTATCARAAGTTTTGTTTTGKTTTGCCT	5.2	2L	13667411	C	A	0.687	1
SJM_2L.15497021Ga	CGTAATTATGCAAAGCGGGCCAAGAGCTACAAGTATGCTGCTGATGGAACGAGAGCGAAT[A/G]CTATAACTAATTGTATACAAAGGGGCCACAACAAGTTATTACTAAGGGCTTGCCAAGGAT	5.2	2L	15497021	G	A	0.959	1
SJM_2L.16724940Ca	CAGGATACGGATCAGAGTGCTGATTCCGTCGACTCCCACAAAGGCAAATCGATACTCATC[A/C]ACACGGAGCATCATCTGCAGGCACCGGGCCACCGACTGGATGTATTCGTTGTTCTATTAA	5.2	2L	16724940	C	A	0.942	1
SJM_2L.18471771Ta	CGTAAAACTAAATTAAACTAAATATCCAACATCATATAAATACAACTCAAAACGTCATAA[A/T]AAGAAAACTGATATGGTATAACAAACTCAAGTTTAAGTTTGAATAACAMAACAAAGTAAT	5.2	2L	18471771	T	A	0.619	1
SJM_2L.19569401Gt	ATAATTATATATGTATGTATTTATAAAAGTATAAACTATAATAGATCGCTTTGAATAGTA[T/G]TTATGTTACAATCAGCAAATTTTACTCCTTTCTTCACATCCAATTCACTTTCGGTTTAAA	5.2	2L	19569401	G	T	0.682	1
SJM_2L.20487796Ta	TGAAATATGAAAATGATTAAATATCACTAAGCCACCCACAGATTCGGCAAAAAAGCAGAA[A/T]CCACGCACACAGATGGAAAAATAAACAGGCAGCAGAATAAATATTAAATATGAACATCAA	5.2	2L	20487796	T	A	0.782	1
SJM_2R.639909Ca	TATTATTCTGCGTCACCTGCTTGTTTGTGGTGTAGACTCTGAGCAGCCCTGGAATGTCTG[A/C]TACGGACGGTGACCGTAGTGAACAATATATGTAGCCTTTTTATCCTTAGATGAAAGGTTA	5.2	2R	639909	C	A	0.736	1
SJM_2R.3393654Tc	TGAGCTCAAGGCCATCACCGAGGAGCACAACAGTAAGCTCGTGGAGATGACACAGGAGAT[T/C]GAGAGATTGAACAATGAGAAGGATGAGCTGCAAAAGGTAATGTTCGAGAGCATCGACGAG	5.2	2R	3393654	T	C	0.979	1
SJM_2R.5441147Tg	CGTCATTTGCAGCTGCACAGCGACCAAAGTTGGCCGCGTTTTTTCCGCACGTTTCCCATC[T/G]CCTTCGCGCCAATCTAATGGAATTTTTTGCGCMCGCGAGTGTTTTCAGTCAACCAACAGT	5.2	2R	5441147	T	G	0.723	1
SJM_2R.07396707Tc	CTGCTGGAGCTGCTCCGTTCTTAACCCCCCTGCACCAAATGATTAATGTCTGGCAGCTCG[T/C]AGCCTTGGCGCGAGTTAAGGCCAGAAACAGAGCCACCATCCAACATCCARCATCCAGCAT	5.2	2R	7396707	T	C	0.909	1
SJM_2R.8058147Ca	TACATTTGTGTATTGTTTGCCGGCAGACTACGTGCGAAATATGCCAGGCATTTTGTTGTT[A/C]TGTTGGTTTCCTTTCTGCCAAGCCAATTAAATCAACAAACTGCGCACTTGGCAGAGCATT	5.2	2R	8058147	C	A	0.847	1
SJM_2R.8334281At	AGGATGGGACATACATACATACATATGTGTGTGCATTGTGAGCCAGAAATGGAAACCAGA[A/T]CCGCACAGAAAAGTTCTCTGATTATTTTCGTACGATGACTCAGAGATGTCTGCTCGCCTT	5.2	2R	8334281	A	T	0.936	1
SJM_2R.10120914Ga	GAGCTCCTCGGCCAGATCCACCTTTGTGAGCACAAAAATAGTGCGTCGACCCAAGGGATC[A/G]CACTGCATGACCAAGTCTGTCACATTACTGCGCTCAGCGTCCACAGATCCATCCTGAATG	5.2	2R	10120914	G	A	0.878	1
SJM_2R.10633045Ag	GGACGGCAGGACTTCAAAGAGAGCGAAAGAGAGGAAGTGTCGTCCTGTCACGGCGAGTGC[A/G]AAAGAGATGACACGAGTGAAAGTGACAGCTTGGCGGGAAAAGTTCGTTTCAAAATTCCAC	5.2	2R	10633045	A	G	0.947	1
SJM_2R.11544070Ct	TATTGCGCGGCAAGTTTGGTTTTCCATTATTTGGGCTTGCCTACTTTAGGCGTTGTCTGG[T/C]GATAGTTTTTTTCGGCTTTGCGATTACAAATGAGATTTATACGGCCATTTCCGAGCCATT	5.2	2R	11544070	C	T	0.908	1
SJM_2R.11974782Ag	ACCGAAGTTGAATCTTCACYAGCTTCGCTGCCAGATGCAATCGATGCGACGGGCGAGAAC[A/G]AGGACGACACCGAAGAGGTGGCGTCATAGGGTGAAAAGGGCTTCTGTGTTTCGCGAGCGG	5.2	2R	11974782	A	G	0.662	1
SJM_2R.12719142Ac	AAAAATCCAAACAAATCATAAAAGTCGAAGGAAAAACAAGTTTTTCAATTGTGCGTCGCG[A/C]CAAGGAGCTGGTCAAAAAAAAAAGAGTGGATAATGCGAAGNACAAGCGGCTGAAAATTGG	5.2	2R	12719142	A	C	0.907	1
SJM_2R.13463581Tc	GCAAATGCAGGCCAGCGTAGTATTGTTGACCAAAGCGGAACGCAGATCTGTGAGGGCGCC[T/C]GGATTCATTTTCGTATTGTTCTCGAAAATATAGGCAGAGATTAGAAAGTCGAGTATGGCA	5.2	2R	13463581	T	C	0.909	1
SJM_2R.14243833Ag	CGGGGGAGTTGTTGCACGACAGAGATACGGCAAGCGAGGGGAGAAGTGGACACGAAGAGA[A/G]ACTATACGACCGACGGACTGACGCGACGCGACTTCACCTTGCACACGCGCGGAAATTGGC	5.2	2R	14243833	A	G	0.884	1
SJM_2R.14911847Tc	CGTAATGGCATTCAGATGCGAGGCTATCAGATGGTGCTGCGTGGCATGGGCCACCTGCTG[T/C]GACAGCGTGATGATTTCATTCGCGTTGCTGGTGCGATACTAAGGGGTTAAGCGGGGRTAT	5.2	2R	14911847	T	C	0.821	1
SJM_2R.15674337Ag	GTTGCTCCTGTTTCTGATCCTGAATCCGCCGCTGCTTCGGCTATGGATTTGCGTAGGCGT[A/G]GCGTTAACATGCGACTAAGTCCTTTTATATCAGGGAGCTTTCGCTTAGGCTTACGGCTCA	5.2	2R	15674337	A	G	0.924	1
SJM_2R.16471123Ta	AAAAGAAATTAACCAAGTTCCCCGTTCCTCTTTGCACACAATTTGCCGATCTGGCAAGTC[A/T]GTGACGAAGCGAAAGAGGAATGGGGAAGAACCGCAACAGCTGTCATCTCGCTCACACCTA	5.2	2R	16471123	T	A	0.775	1
SJM_2R.16493716Ct	TTGTGCTCTTCATTCTATCGATGGTTAACCAATAAAACTAAACACGGCATTGGAAACTCC[T/C]TAACTAAACGTGTCACGATTCATCCTTSTCCCAGCTCGCAAAAAAANNNCTAAATGAATA	5.2	2R	16493716	C	T	0.977	1
SJM_2R.18634129Tc	AGTTGGTTACATATGTATGTGCTGGGGGATTCGGGGGGCGGGACCAATCTCTAAACTATA[T/C]GTTTTGCACGCTGGGATCGGGGGAATCCGGTTAACACTTGGTTGCACAATTATAGACAAT	5.2	2R	18634129	T	C	0.92	1
SJM_2R.20279606Ag	GAAAGAAAAAGACAATTAACGATCTTTTATTGGGGAGTAAGGCCCCTTGGCCAATTACAC[A/G]AAACTTATTTTCCTCATTCCCAGATAAATTCAATTTAGCAAGATTAAAAGCCAAACTTTG	5.2	2R	20279606	A	G	0.968	1
SJM_3L.748909Cg	TATTGTGGTAAGGTTGAGTTTCATTTGGTATCTCGGGTAGAAGTCAATGAGGTGGATGTT[C/G]GGGCACACAGGCTGTAGAACTTGTTGGATATTTTGTCAAGAACTGAAAGTATCCGAAAGG	5.2	3L	748909	C	G	0.982	1
SJM_3L.02463644Ag	GTCAAGCTGCAGAGCTTGGAGCCCGTTAGCCTGTCCGTTCATTCGCGCACCATTGGTAAG[A/G]TTAAGTCGCCATTCATTGAAAAGCAGCAGGAGAAASCACACACCGAGAAGCTAGCGAACG	5.2	3L	2463644	A	G	0.896	1
SJM_3L.03722437Ct	CGCCGACTTGAGAGGAACTGCATTTGGTTTGGGCTCTTTGGCTGGAATTTCCTCGACGCG[T/C]TGCGTGTCCATCATGCGCACATGGTTGCCACCATACGGGGCGTACTCATCGTCCGAGTCA	5.2	3L	3722437	C	T	0.625	1
SJM_3L.04434714Tg	CTGGAACTTCCGGGGGCCGCGCACCCATCGCATGCCCATGTACATCCGCTCCATCTTCCT[T/G]CACTACCTGCCCGCCTTCCTATTCATGAAGCGCCCTCGGAAGACCCGCCTGCGCTGGATG	5.2	3L	4434714	T	G	0.8	1
SJM_3L.5839486Ag	AGCCTATCAGAAGCTCGACGATTATGAGTAACTTATTGGAAATCGGAGCAAAAGCCAATG[A/G]CAACTGTCCTCTTATCTATTTTTATCTATTGGATTGATAATATTGTCGTTAGACACCTAT	5.2	3L	5839486	A	G	0.855	1
SJM_3L.06742242Tg	CCGGGGGGCAAGGCGCCAGCATGTTGCGTGGGYGTTATCTTAGCCGTTGGGCGAACCATG[T/G]TTCCAGGTGCAGTGGCTCTCATTGGCGCAAGTCCGGGATTTGAAGGCGGAACTGGAGCCG	5.2	3L	6742242	T	G	0.605	1
SJM_3L.7342019Tc	CCAGATTCTGCTGCAGCCCTTYACATACATACAACAGATTCCTGGCAAGCAATTCCGCTC[T/C]GAGTTGGCCTTGGCCTTCAATCACTGGTTGCTCATACCGGGCGAAAAGTTGGCGCAGATC	5.2	3L	7342019	T	C	0.67	1
SJM_3L.08814152Tc	CACAGAAATTCCAGGCCAAAGAGGCCGCCGCCCAGGCTCTCAGATACATTTACACAGATA[T/C]AGATACAAATGCTCGCAGTACATTTGCGAGTGTATTGGTTCGGGGGAGCTCTTCATGCGC	5.2	3L	8814152	T	C	0.904	1
SJM_3L.09217265Tc	GCCACTGGTCTCGACTTGGCGCCCGGGCAGGGACCACTGATTAGCGCCCGAACAGGGACC[T/C]CCACTTAAAATTCCTAGCGGCGCATCGATAATTTATTATGCAACTCTGTTTGGCGGACGG	5.2	3L	9217265	T	C	0.845	1
SJM_3L.10277682Ag	GAAGCCAATATTGGTAGTCGGATAGACGGGTATTCGGTCAGGATGGTTATGTTCAGTTCA[A/G]AGGAGTTGAGTTCGGTTTGGCTGGGTTCTTGATGGGCATTAAGAGCGTTTATTTTGAAAT	5.2	3L	10277682	A	G	0.972	1
SJM_3L.10926905Ac	GCAGCAGCAACTGAAACAACAGCAATCGAAGCGACCGACAGCAGCAACATCAGCAAATTC[A/C]ATTTCCATGGTTGCCACTTGGCACCCGCGAAAAAGCCAGAATGGTGGAGCTGCAAAGGGC	5.2	3L	10926905	A	C	0.842	1
SJM_3L.13180727Ac	AGCGGGAAATGAACCCGAATCTGYGAATCGCCRGGACTGAAGGTCCTTCTTGGCCAGGAG[A/C]GCAAGCGTTTAATCGGCTATAAATTGCAACCCTTTTGTGCAAAAATCGAGCGGAAGTYGA	5.2	3L	13180727	A	C	0.938	1
SJM_3L.14966083Ag	CCGAGGAGGAGCTGCAGAACTCCCAGAACGAGCAATTGGAAGCCGAGCTCGTCCAACTGT[A/G]ATCGAGGAAAATGGGAAATCCGNAAAAAAATACCACTTYCCAATCAGCTTTAAAGACTCC	5.2	3L	14966083	A	G	0.817	1
SJM_3L.19557768Tg	AATATTTCTTGGAGCGAGGGAAAATCATTGCAGCTCCTCGCTTCTTCCCATGGCATCGAG[T/G]TTTCAATTCCGTTTCTGGTTCTGGACGAACGCGCGCYCGTCCAACTTTGACCTTTTTCCG	5.2	3L	19557768	T	G	0.873	1
SJM_3R.1239233Ag	AGAACTGCAGCACGGCCAGGAGTTATAGGGGAGTTGTAAATCTCTCAGCTGTCTAAGCAG[A/G]TCAATGCATTTGGCTTTCACAATGGAATTGCAACAGGATCCCCGCCCCCACAGCTGTCCG	5.2	3R	1239233	A	G	0.989	1
SJM_3R.4863278Ta	ATATGGAGGAGTTCCTCTGAATAAGTCAGGTTTTTTGAAGAGAGTATATGGACGGCAAGC[A/T]ACCCTCGGTATGGGAATCTTTAAGATCTACAAAGACCTTCTTCTTTAAAGCTATGTAGAA	5.2	3R	4863278	T	A	0.929	1
SJM_3R.8377192Ct	TTTTATATTCGGCTTATTTGCATTACCATTTTATTTGCTAGCCGAAATTCGAGGAAGTTA[T/C]GATTTTTCCCATGGCTTTTCCGGTTTTCTCATTGTTGAGGAATATCGGGCCGCAATTGCT	5.2	3R	8377192	C	T	0.829	1
SJM_3R.10032963Ca	TCGYGRTCCGCGCTTCGTTCCCCGGAGGCTTCCATAAGTCAACAAGGACCTCTGCCTCTG[A/C]TCCGCAGTTCCCAGGAAGGAAAAAGGATATGGGTGGTGGGACGTGAAAAATACCAGGCCA	5.2	3R	10032963	C	A	0.714	1
SJM_3R.11174005Ag	ATCGGATTGCCTGGAATGTCGAGTTGCACGAAGTGTCGATATCCAGGAGACACAGGAAAC[A/G]CAAGCAAGGACGTCGGCTGATAAGCGAATAATTGTCACAGATAAGGGCTACCACTGTACC	5.2	3R	11174005	A	G	0.941	1
SJM_3R.12681915At	AACAACGCCGCGTGTCCGATTTCAATCTACAAATTAGAATATACATCTTTACATCTGGAT[A/T]TGGTTTCATCTTTATCTGCATTTGGATCCGCGACGACGCATAATTTTCAGCACTTTTGAA	5.2	3R	12681915	A	T	0.854	1
SJM_3R.14001918Tc	GCACAAAGCCAAGAGCCTCTCGGTCTACCATCCGCAGCTCACCTATTGTGTGGTGCAGTT[T/C]CTGGAGAAGGATCCTAGCTTATCGGAGGCGGTCATCAAGTGAGTAAWGAATTCCTWATTT	5.2	3R	14001918	T	C	0.968	1
SJM_3R.14509718Ag	GTTCCCGCAGCTMCTGATGGTGGTGCACTTCAAGAAGCACTGCAACACGTACGGCAGCCT[A/G]TCGGCATACATTGTGGCCCTGGCCATCCGACTGTCGGGCGGTGAGGCCATCTTGGGACTG	5.2	3R	14509718	A	G	0.658	1
SJM_3R.15731286Ag	AGAGAAGCAGCCACAGAGCAACTGCATCAATAACAAAGCGCGATGACAGCCGTAACAATA[A/G]TGGACTGCCGATGATGACCTAACCCGTGCTAAACCCGTGTCAAAATGGTCCTTTTCGCAT	5.2	3R	15731286	A	G	0.832	1
SJM_3R.16678928Ct	ATGGCTGAGTGAATCTTCTTCCTTCCATGCGGASGCTTCGTGAAGGTAGTAGCTGAAGTT[T/C]AGGGCGCGACTCAGCTCCTTGACGATCTCCATAACAATGCCCTTGTGCTCCACGATGACC	5.2	3R	16678928	C	T	0.925	1
SJM_3R.17448347Ga	CAAGTGCGCCTCACATAGATCTAAATGCATCGTAGGCACCTCAGTTAGCTGCGTATCTTT[A/G]AATATTTACTACAAAAAGAGTTACAGGCGGATGCAAAATGATCATGAATGAATGTTCGGC	5.2	3R	17448347	G	A	0.847	1
SJM_3R.18173212Ac	GGCGGCCTCCCACGAATCCTTAACGCCTTTCTCTAATTGCCGGGCTAAACTTGTGCCGCG[A/C]AATGAAAATAACACGAAAGACCTTATGGGGCAAAAACAGGTGAGAGTGCCGGTGTGGCAT	5.2	3R	18173212	A	C	0.954	1
SJM_3R.19083626Ag	GTAGTTTTTCTGCTTCAGCAGGAGTCCCACGGCGCAGCGTAGCAAATCGTTTTTGGAGGA[A/G]GTCTTTTTGCTGCTCGCGCTCGACTTGTTGTTATTGCTGTTGCTGTAGACGGGCGATGCA	5.2	3R	19083626	A	G	0.87	1
SJM_3R.20314461At	CCCCGAAAATGATCCCTTTCTCCCCTTTTCCCAACACATTTGTATCCCACTTCCTGCGCG[A/T]CTTCGTGGATTTGTAACTGCTTCAATGGCTGGACGGTTTAGATATCTTCTTCAACATCAC	5.2	3R	20314461	A	T	0.901	1
SJM_3R.20484261Gt	AAAACSGAAATATCTTGCAGATAAAGCCGATAAGCGTGCGGAAATCGAAAAGACCGAGCG[T/G]GAACGACTGCAACAGCAGGAACGCGAGGATGAGATGCGCGAACTGGCCCTCAAGCTGCGC	5.2	3R	20484261	G	T	0.824	1
SJM_3R.22182329Tc	TGGCAAATGCAGATGAAGATGCAGCTCCCAGCCCGGGGGTGCAATATCAGCTGTCATTGG[T/C]TTTTTGGTTAAATTGTGCAGTGCGAACTTTACAATAACCACTCATGTGGCTTATATTCAG	5.2	3R	22182329	T	C	0.947	1
SJM_3R.22687010Ga	AATCACGCTGGTGTAGTTTGCACTGGAGTTCTTGGCACATGGCGTTGGTGACTCATGCCT[A/G]AGCAGTAGCTGCCCTTTCTCCACCACCGGCTGCGTTTGTACATTGCCGAAATTGATAAAT	5.2	3R	22687010	G	A	0.796	1
SJM_3R.24183529Ag	TTCGTGGCCAACAAAGTGCTGTCAGCCAGATGGATTCCCGATCCTGGCCAAAGGCAAAAA[A/G]CAGAAGGCTTCCAAATATCGCCAGGATAATCCGGCACACACCACGTGCTTGATTTATGCC	5.2	3R	24183529	A	G	0.85	1
SJM_3R.25159166Ag	ACTGGTAACTGGTAGCTGGCAAATGGTAACTGGCAGTCAGGTGGGTTGAAAGGCCAGCAG[A/G]CAGCCGGGGTAAACAAATAATTCAAAGTCATTTGTGCCATGACTTGGACCCAGTTGCCAG	5.2	3R	25159166	A	G	0.872	1
SJM_3R.26617273Tc	CAGCATCTCRTARAGGATGACGCCCACGCTCCAGTAGTCGCACAGCTGCGTGTACCCACT[T/C]CTCTCCAGCACCTCGGGAGCTATGTAGTTCGGGGTGCCCACCAGCGAGTGGGCCAGGACT	5.2	3R	26617273	T	C	0.702	1
SJM_X.1159617Ct	AGCTTAAACGAGAAATATCGACGACTCCCACCCACAATACCCACAATGCCCACCACAAGT[T/C]CCAAACACCCACACAGCCAAACACTCGGAGCAGCAAAGTGTAACGAAGTTAGAAATCCAC	5.2	X	1159617	C	T	0.659	1
SJM_X.2582394Ac	CTACTCGAACAGCTGCAGCAACAGCCAGTCGCAGCGCAGGTGAGTCCATTTGATGTGCTC[A/C]ATCATGCGAGTAGTCTAAACGATCCATCCCCTTTCCAGTGGCAGCTCCAAATCCCGCCTG	5.2	X	2582394	A	C	0.967	1
SJM_X.3735523Ta	GATATTCAAGACACAAACCATTCGAAGATCGTAAGACATTGCTGAGAACAGTTTAAAACA[A/T]ATATGGTTTTGTATCTGTAAGTTTATTATTAATGAGGGATTAGAATTAAGAAACGCACCA	5.2	X	3735523	T	A	0.744	1
SJM_X.04600973Ga	GGAGGAGCTGAAGGCCCTRGATGATAAGACTAGGAAGCAGGTGGATAGCATTTGCAAGAA[A/G]GCCACCACCGACAGGGAGGTAGAACTTGATGAGCTGCACACCGATATCTATGCCAAGAAT	5.2	X	4600973	G	A	0.79	1
SJM_X.5769112Ag	TAGGCAGTACTCGCAAACATATAACGTACGTGCCTTGCCATATTCTTCGGGGAAGGGACT[A/G]AAGTACCAGGTGTCGATCTCGTAGTTGCCAAACTGCAGCTTATCAATGTACTTGATCTTC	5.2	X	5769112	A	G	0.907	1
SJM_X.6118849Ga	CGCGCAAATGAAAACAATTGTTTTTGTGCTATAATTCCATTTAAATGTCCATTCGAAAGT[A/G]ATAAATCAACGAAGTCGCAAACATTTGGCCCAACTTGAGTTCTCGAGTGAATTTGGGTGC	5.2	X	6118849	G	A	0.849	1
SJM_X.6428115Tc	TAAATCGCTGTCCAACAATAAAAATTTCTCGCCTGCGCTTGCGCTAAATGCTAGAAAAAC[T/C]GTTTTTACCATCAAACGTGAATTCTTAAGCTGCGCCTAAACGAAACCGAGTGACTAAAGA	5.2	X	6428115	T	C	0.953	1
SJM_X.7507170Ag	CTCTTTCCGGTTTATGGCATTAATTATGAATAGCCATTGAAGCTAATTGAAGCCGGTCGA[A/G]TGGAGTGTCCTCATGTAACTTGGGAACTAACTAACCATCAAACGCACTTCAAATTTCCCA	5.2	X	7507170	A	G	0.952	1
SJM_X.8515538Ct	TTCCKACGAAGCTATTTAATATAGGGAAATGTATCGCTYTTCAGCTGAAAATGTCGTTGG[T/C]TGCCAGTTAAAGTTGGTGACGAGGCGTGAGAGGTCTTTGTCACTASTGTTTTGCTTTGTG	5.2	X	8515538	C	T	0.875	1
SJM_X.8887181Ta	CTGCCGCACAATTGAATTCTACGCAGGATGAGGAGTAATTATCAAATATTATCAGCTGAA[A/T]GTGGCGCTTGATTGGGCTTGAGATTAAGGAGGCACAAATTAGAGATTTTCCATATTACAG	5.2	X	8887181	T	A	0.811	1
SJM_X.09840568Tc	GAAGAACTTAACAAACCGTAAGAAATGGACATTAAACAGGATGTGGACGGACGGAGTGCT[T/C]CTCGGGCGACTCCTTCTAGTATCTTTGATTGTATTGCTGCTCGAATAGCTCGTCTATTGG	5.2	X	9840568	T	C	0.792	1
SJM_X.11250063Ca	TTTCGCCCYGCCCCCGCTGCGTGCACCGACATTAAAGCGCACCAAATCGTGCTAATGGAG[A/C]AATATCAACGCCGTGCAAATCGACGAATTAACAGCCGCCGCTTCCATTGAATCGAAATAC	5.2	X	11250063	C	A	0.767	1
SJM_X.11940007Ag	ATACGCTCAATGACTGCTGGCCAAGCAGTCCGTTCCTCCTCCGTCTCGTCGCGGAATCCA[A/G]GTGGAATGGACTAAACTGACCCAGAGCAGCTGCCGTCAAGTGGGCAATTAGGCAAAGAGG	5.2	X	11940007	A	G	0.844	1
SJM_X.13246796Ta	CGGCGAATCAATATTTGGCCAGCACATTTTCGACAATAAAAATTAAATGCTAAGCACAAT[A/T]TTTGACTTGCGAAATGTGCCAACAAATATTTTAGTCGAACAAGGCTGTTTAGAAAATAAT	5.2	X	13246796	T	A	0.977	1
SJM_X.15105080Ag	GCACAGAAGATACTGAAGGTCTACCGGTGGCAGGATTTGGACAACGACCAGGTAATCCAG[A/G]AGGTGAGCATCTGTGCCGATGCGTTGATCGCTGAACTGGAGGAGGACCAGGCGAAGAGCT	5.2	X	15105080	A	G	0.842	1
SJM_X.16666982Ag	ACCTGCGCGGCCCACATGCAACAATTTGATGCTTCACTAAAGCAAAAATGCCACAGATGC[A/G]TGAAACTCGAGAGGGGACGACCCACAGAAGAACTTCCTATGAATGGGCGAGTAAGTGCAC	5.2	X	16666982	A	G	0.831	1
SJM_X.18695616Ag	CCGTCCAGCCTGCCCAACTGGTGGACAATGACAGTGGACAGCGCCTGGCAGTGGTGGCTA[A/G]TGGATGGTGGATACTAGAGGACTGGACTGTTGGATGGACGATGGACGATGGACATTCCCC	5.2	X	18695616	A	G	0.914	1
SJM_X.20407438Ag	CGCCTCTGCCTATGTGTGTGTATCAGTCGCCCTGTCCAATACAGATGCCTGATTAGAGGA[A/G]TTTTGATATAGTAATCGACCGCAGCGTGTAATAATTCCTGCGGTTTCATAATGCTCAACC	5.2	X	20407438	A	G	0.931	1
SJM_X.21942115Ag	ATTTTCGAAATACGCTATAWACGCTATATGGGTTGATGGTTTATGTTAACGGCGACGTGC[A/G]GTCTCCGATCAAGTGCACTGGGCTGTGGAAATAAGCGAGTTTTGATCGGCGACAACTTTC	5.2	X	21942115	A	G	0.791	1
